# Supplementary material for: A Multivariant Surrogate Neutralization Assay Identifies Variant-Specific Neutralizing Antibody Profiles in Primary SARS-CoV-2 Omicron Infection
Source: Diagnostics (Basel). 2023 Jul 5;13(13):2278. doi: 10.3390/diagnostics13132278 (PMC10341213; doi:10.3390/diagnostics13132278)
Supplement: Supplementary file 1 [file diagnostics-13-02278-s001.zip]

Archive with 1 entries (1 files):
- diagnostics-2474055-supplementary.pdf
